# Supplementary material for: Estimating the incidence of tuberculosis cases reported at a tertiary hospital in Ghana: a time series model approach
Source: BMC Public Health. 2018 Nov 26;18:1292. doi: 10.1186/s12889-018-6221-z (PMC6258486; doi:10.1186/s12889-018-6221-z)
Supplement: Supplementary file 1 — Reported monthly TB cases data set for a ten-year period at the chest clinic-Korle-bu teaching hospital. (XLSX 12 kb) [file 12889_2018_6221_MOESM1_ESM.xlsx]

## Sheet: Sheet1
	YEAR	JAN	FEB	MARCH	APRIL	MAY	JUNE	JULY	AUG	SEPT	OCT	NOV	DEC
	2008	86	79	54	84	67	67	62	84	73	108	70	68
	2009	77	60	72	71	71	66	49	57	80	72	54	65
	2010	65	65	72	63	54	53	96	65	66	69	67	52
	2011	78	72	89	79	74	97	76	83	76	64	64	62
	2012	64	84	55	71	79	80	92	54	78	62	63	60
	2013	68	64	64	55	53	58	64	65	47	74	72	60
	2014	75	56	79	53	63	61	66	68	51	91	60	58
	2015	52	52	68	60	47	48	34	37	70	64	51	52
	2016	64	59	88	57	71	51	42	44	43	41	58	56
	2017	44	56	31	40	42	40	81	44	39	55	88	43
